# Supplementary material for: AZO Nanoparticles-Decorated CNTs for UV Light Sensing: A Structural, Chemical, and Electro-Optical Investigation
Source: Nanomaterials (Basel). 2023 Jan 3;13(1):215. doi: 10.3390/nano13010215 (PMC9823749; doi:10.3390/nano13010215)
Supplement: Supplementary file 1 [file nanomaterials-13-00215-s001.zip]

Archive with 1 entries (1 files):
- nanomaterials-2120137-supplementary.pdf
